# Supplementary material for: Field Trial with Vaccine Candidates Against Bovine Tuberculosis Among Likely Infected Cattle in a Natural Transmission Setting
Source: Vaccines (Basel). 2024 Oct 17;12(10):1173. doi: 10.3390/vaccines12101173 (PMC11512252; doi:10.3390/vaccines12101173)
Supplement: Supplementary file 1 [file vaccines-12-01173-s001.zip]

Archive with 1 entries (1 files):
- vaccines-3079652-supplementary.pdf
